# Supplementary material for: Metabolic imprinting in beef calves supplemented with creep feeding on performance, reproductive efficiency and metabolome profile
Source: Sci Rep. 2024 Apr 27;14:9702. doi: 10.1038/s41598-024-60216-1 (PMC11055875; doi:10.1038/s41598-024-60216-1)
Supplement: Supplementary file 1 — Supplementary Information. [file 41598_2024_60216_MOESM1_ESM.xlsx]

## Sheet: Table 1
Supplementary table 1. Biochemical classes and individual metabolites measured by MS.
Biochemical class	Metabolite
Carnitine
L - carnitine	Propionyl-L-carnitine
	Butyryl-L-carnitine
	Hexanoyl-L-carnitine
	Octanoyl-L-carnitine
	O-Decanoyl-L-carnitine
	Lauroyl-L-carnitine
	Tetradecanoylcarnitine
	Palmitoil-L-Carnitine
	Stearoyl-L-carnitine
Sphingolipids
Sphingosine	Sph(d14:1) / C14-Sphingosine
	C16-Sphingosine / Sph(d16:0)
	Sph(d22:1)
	SPH(d18:1/24:0)
Sphingomyelin	2, 3-SPPC / C18 Sphingomyelin
	SM(34:2)
	SM(d18:1/16:0)
	SM(d18:1/24:1(15Z)) / 24:1 SM
	SM d36:2 / C18:1 Sphingomyelin
Phospholipids
Lysophosphatidylcholines (LysoPC)	LysoPC(18:0)
	LysoPC(22:0)
	LysoPC(24:0)
	LysoPC(16:0)
	LysoPC(18:1(9Z)) / LPC 18:1
	Lyso-PAF
Phosphatidylcholine (PC)	PC(17:1(10Z)/0:0)
	PC(13:0/13:0)
	Phosphatidylcholine(18:0/22:6) / PC(18:0/22:6n3)
	PC(16:0/14:0)
	PC(18:1(9Z)/14:0) / PC(18:1/14:0)
	PC(38:6) / PDPC
	PC(20:4/16:0) / PC(20:4n6/16:0)
	PC(16:0/18:2(9Z,12Z))
	PC(18:0/14:0) / GPCho(18:0/14:0)
	PC(38:4)
	PC(18:0/18:2(9Z,12Z)) / GPCho(36:2)
	PC(17:0/17:0)
	PC(36:1) / PC(18:1(9Z)/18:0)
	OEA
	Other
	DHA
	AA
Amino acids
Non-essential AA	Alanine
	Taurine
	Proline
	Glycine
	Cysteine
	Glutamine
	Serine
	Citrulline
	Aspartic acid
	Cystine
	Ornithine
	Dopa
	Tyrosine
	Asymmetric dimethylarginine
	Asparagine
Essential AA	Phenylalanine
	Valine
	Threonine
	Tryptophan
	Isoleucine
	Methionine
	Histidine
	Arginine
	Leucine
	Lysine
Biogenic amines
	Carnosine
	Creatinine
	Histamine
	Symmetric dimethylarginine
Nucleoside and derivatives
	Guanosine
	Adenosine
	Inosine
	Adenosine 3',5'-cyclic monophosphate
	Cytidine
	Adenine
	Thymidine
	Guanosine 3',5'-cyclic monophosphate
	Uridine
	Cytidine monophosphate
	Hypoxanthine
	Xanthine
	Uric acid
AA derivative
	Creatine
	Carnitine
	Acetylcarnitine
	Allantoin
	S-Adenosylmethionine
	Glutathione
	Methionine sulfoxide
	Cystathionine
	4-Hydroxyproline
	Glutamic acid
	Kynurenine
	Oxidized glutathione
Vitamin
	Pantothenic acid
	Niacinamide
	Choline
Acidics compunds and derivative
	Malic acid
	Succinic acid
	Lactic acid
Other amine derivatives
	Epinephrine
	TMAO

## Sheet: Table 2
Supplementary table 2. Biological processes involved metabolites on day 220 of calves that received supplementation or not (creep vs. control).
	Hits
Enriched pathways	N1	N2	Metabolite		P value	Holm P	FDR
Glucose-alanine cycle	13	2	Glutamic acid and alanine		0.004	0.391	0.336
Alanine metabolism	17	2	Glutamic acid and alanine		0.007	0.665	0.336
Glutathione metabolism	21	2	Glutamic acid and alanine		0.01	1000	0.340
Phenylalanine and tyrosine metabolism	28	2	Glutamic acid and phenylalanine		0.02	1000	0.383
Urea cycle	29	2	Glutamic acid and alanine		0.02	1000	0.383
Nicotinate and nicotinamide metabolism	37	2	Glutamic acid and niacinamide		0.03	1000	0.507
1Holm P= Holm–Bonferroni method; FDR= False discovery rate.

## Sheet: Table 3
Supplementary table 3. Biological processes involved metabolites on day 360 of heifers that received supplementation or not (creep vs. control).
	Hits
Enriched pathways	N1	N2	Metabolite		P value	Holm P	FDR
Malate- aspartate shuttle	10	3	Glutamic acid, aspartic acid and malic acid		< 0.001	0.005	0.005
Arginine and proline metabolism	53	4	Argininosuccinic acid, glutamic acid, aspartic acid and succinic acid		< 0.001	0.065	0.033
Urea cycle	29	3	Argininosuccinic acid, glutamic acid and aspartic acid		0.002	0.147	0.05
Beta-alanine metabolism	34	3	Glutamic acid, aspartic acid and pantothenic acid		0.003	0.233	0.052
Aspartate metabolism	35	3	Argininosuccinic acid, glutamic acid and aspartic acid		0.003	0.251	0.052
Glutamate metabolism	49	3	Glutamic acid, aspartic acid and succinic acid		0.007	0.657	0.115
Ammonia recycling	32	2	Glutamic acid and aspartic acid		0.03	1000	0.323
Citric Acid Cycle	32	2	Glutamic acid and niacinamide		0.04	1000	0.323
1Holm P= Holm–Bonferroni method; FDR= False discovery rate.
		s
